# Supplementary material for: Systematic Analysis of Small RNAs Associated with Human Mitochondria by Deep Sequencing: Detailed Analysis of Mitochondrial Associated miRNA
Source: PLoS One. 2012 Sep 11;7(9):e44873. doi: 10.1371/journal.pone.0044873 (PMC3439422; doi:10.1371/journal.pone.0044873)
Supplement: Table S3 — Pattern of miRNAs associated with mitochondria of HEK293 and HeLa. The miRNAs associated with mitochondria from both cell lines and their respective frequency count. 1 name of miRNA according to miRBase 17.0, 2 and 3 total sequences reads that matched to particular miRNA from mitochondria-associated sRNA library of HEK293 and HeLa respectively. (XLS) [file pone.0044873.s006.xls]

## Sheet: Sheet1
miRNA1	Frequency count of miRNA
	HEK2932	HeLa3
hsa-let-7a	81018	85909
hsa-let-7b	16756	77340
hsa-let-7c	37408	18274
hsa-let-7d	361	2801
hsa-let-7e	55978	7672
hsa-let-7f	43062	127719
hsa-let-7g	1936	4591
hsa-let-7i	278	7960
hsa-miR-1	44	11
hsa-miR-100	0	471
hsa-miR-101	946	384
hsa-miR-103a	43274	9216
hsa-miR-106a	16	5
hsa-miR-106b	599	160
hsa-miR-106b*	307	87
hsa-miR-107	9483	2834
hsa-miR-10a	8188	114
hsa-miR-10a*	24	0
hsa-miR-10b	162	8
hsa-miR-1180	20	2
hsa-miR-122	129	5
hsa-miR-1224-5p	172	0
hsa-miR-124	13	0
hsa-miR-1246	14	30
hsa-miR-1250	95	0
hsa-miR-1254	45	20
hsa-miR-1255a	33	18
hsa-miR-1255b	18	3
hsa-miR-125a-5p	63	72
hsa-miR-125b	24	142
hsa-miR-1262	29	4
hsa-miR-1266	34	1
hsa-miR-1268	323	313
hsa-miR-1268b	343	334
hsa-miR-1269b	39	0
hsa-miR-1270	35	0
hsa-miR-1272	28	0
hsa-miR-1273d	22	1
hsa-miR-1273f	18	1
hsa-miR-1275	91	4
hsa-miR-128	2187	289
hsa-miR-1285	26	17
hsa-miR-1291	44	4
hsa-miR-1292	43	10
hsa-miR-1293	17	4
hsa-miR-1301	897	24
hsa-miR-1306	76	3
hsa-miR-1307	1587	628
hsa-miR-130a	158	97
hsa-miR-130b	421	50
hsa-miR-138	13	5
hsa-miR-139-3p	14	1
hsa-miR-140-3p	17763	7511
hsa-miR-146b-5p	338	50
hsa-miR-148a	115	6
hsa-miR-148b	50	17
hsa-miR-149*	66	0
hsa-miR-151-3p	86	73
hsa-miR-151-5p	63	19
hsa-miR-152	709	274
hsa-miR-155	5	31
hsa-miR-15a	86	75
hsa-miR-15b	171	156
hsa-miR-16	977	1315
hsa-miR-17	387	255
hsa-miR-17*	105	93
hsa-miR-181a	2114	7329
hsa-miR-181b	1461	4729
hsa-miR-181c	66	111
hsa-miR-181c*	13	7
hsa-miR-181d	1179	2359
hsa-miR-182	102	28
hsa-miR-184	10	0
hsa-miR-185	6819	747
hsa-miR-186	38	19
hsa-miR-187	15	0
hsa-miR-18a	43	2
hsa-miR-1908	13	8
hsa-miR-191	5644	2694
hsa-miR-192	2344	375
hsa-miR-193a-5p	45	11
hsa-miR-193b	17	39
hsa-miR-193b*	439	230
hsa-miR-194	10	2
hsa-miR-196a	2184	753
hsa-miR-196b	605	33
hsa-miR-196b*	40	1
hsa-miR-19b	66	59
hsa-miR-200c	15	1
hsa-miR-20a	172	177
hsa-miR-20b	23	0
hsa-miR-20b*	15	0
hsa-miR-21	472	6575
hsa-miR-21*	1	64
hsa-miR-210	57	59
hsa-miR-2110	158	20
hsa-miR-22	11	78
hsa-miR-221	5331	3235
hsa-miR-221*	133	141
hsa-miR-222	5647	2342
hsa-miR-224	3	207
hsa-miR-23a	116	1468
hsa-miR-23b	44	195
hsa-miR-23b*	76	105
hsa-miR-24	262	794
hsa-miR-25	9081	989
hsa-miR-25*	1685	364
hsa-miR-26a	541	347
hsa-miR-26b	726	324
hsa-miR-27a	33	152
hsa-miR-27b	49	114
hsa-miR-27b*	3	37
hsa-miR-28-3p	51	24
hsa-miR-29a	673	4213
hsa-miR-29b	20	38
hsa-miR-29c	201	26
hsa-miR-30a	535	2131
hsa-miR-30a*	150	398
hsa-miR-30c	14	20
hsa-miR-30c-2*	38	66
hsa-miR-30d	1242	483
hsa-miR-30e	82	33
hsa-miR-30e*	22	3
hsa-miR-31	389	1532
hsa-miR-3127-5p	36	2
hsa-miR-3177-3p	12	0
hsa-miR-3192	46	6
hsa-miR-3198	20	1
hsa-miR-32	15	4
hsa-miR-320a	74410	5130
hsa-miR-320b	413	94
hsa-miR-320c	59	16
hsa-miR-324-5p	47	20
hsa-miR-330-3p	1973	167
hsa-miR-339-3p	33	1
hsa-miR-339-5p	24	4
hsa-miR-33a	34	18
hsa-miR-340	454	64
hsa-miR-342-3p	291	85
hsa-miR-342-5p	79	8
hsa-miR-346	22	0
hsa-miR-34a	128	30
hsa-miR-34c-5p	34	0
hsa-miR-3605-5p	21	1
hsa-miR-361-5p	22	5
hsa-miR-362-5p	13	13
hsa-miR-363	57	0
hsa-miR-363*	12	0
hsa-miR-3647-3p	71	10
hsa-miR-3648	17	3
hsa-miR-365*	154	7
hsa-miR-3651	25	1
hsa-miR-3653	21	0
hsa-miR-3654	146	25
hsa-miR-3662	20	2
hsa-miR-3687	84	6
hsa-miR-374a	42	18
hsa-miR-374b	139	86
hsa-miR-375	133	0
hsa-miR-378	2979	1531
hsa-miR-378c	99	43
hsa-miR-3908	16	0
hsa-miR-3917	27	12
hsa-miR-3928	16	20
hsa-miR-421	73	17
hsa-miR-423-3p	730	230
hsa-miR-423-5p	222791	9970
hsa-miR-424	83	10
hsa-miR-424*	204	29
hsa-miR-425*	11	6
hsa-miR-4446-3p	21	0
hsa-miR-4467	47	0
hsa-miR-4485	19	16
hsa-miR-4488	90	64
hsa-miR-449a	12	0
hsa-miR-449c	92	4
hsa-miR-452	38	1036
hsa-miR-4525	67	1
hsa-miR-4687-3p	26	0
hsa-miR-4728-5p	21	1
hsa-miR-4745-5p	16	0
hsa-miR-4750	21	0
hsa-miR-4787-3p	10	0
hsa-miR-483-5p	361	0
hsa-miR-486-5p	32	2
hsa-miR-499-5p	3	0
hsa-miR-500a*	44	5
hsa-miR-501-3p	11	2
hsa-miR-502-3p	51	3
hsa-miR-503	369	31
hsa-miR-505*	102	5
hsa-miR-532-3p	57	3
hsa-miR-532-5p	169	17
hsa-miR-548h	53	2
hsa-miR-574-3p	11	10
hsa-miR-574-5p	26	6
hsa-miR-584	2	12
hsa-miR-589	59	14
hsa-miR-589*	17	3
hsa-miR-598	184	2
hsa-miR-615-5p	137	0
hsa-miR-629	1001	145
hsa-miR-641	17	1
hsa-miR-660	50	5
hsa-miR-663	72	14
hsa-miR-664*	154	20
hsa-miR-7	88	62
hsa-miR-708	78	1
hsa-miR-744	11832	410
hsa-miR-760	509	12
hsa-miR-765	17	0
hsa-miR-877	3759	32
hsa-miR-9	43	0
hsa-miR-92a	908	1070
hsa-miR-92a-1*	469	42
hsa-miR-92a-2*	23	0
hsa-miR-92b	333	624
hsa-miR-92b*	1961	476
hsa-miR-93	1331	1220
hsa-miR-940	15	4
hsa-miR-941	110	68
hsa-miR-95	17	1
hsa-miR-96	13	4
hsa-miR-98	12	128
hsa-miR-99a	148	89
hsa-miR-99b	939	457
hsa-miR-99b*	128	45
