# Supplementary material for: Systematic Analysis of Small RNAs Associated with Human Mitochondria by Deep Sequencing: Detailed Analysis of Mitochondrial Associated miRNA
Source: PLoS One. 2012 Sep 11;7(9):e44873. doi: 10.1371/journal.pone.0044873 (PMC3439422; doi:10.1371/journal.pone.0044873)
Supplement: Table S8 — KEGG pathways enriched for targets of miRNAs associated with mitochondria (HEK293 and HeLa) belonging to low frequency count category (<5000). The targets of miRNAs associated with mitochondria (HEK293 and HeLa) belonging to low frequency count category (count <5000) from were determined by StarBase and clustered into KEGG pathways using the DAVID gene annotation tool. 1, 2, 3, 4 same as table S6. (XLS) [file pone.0044873.s011.xls]

## Sheet: Sheet1
Term 1	No. of target genes 2	P-Value 3	Benjamini 4
hsa05200: Pathways in cancer	43	7.65e-08	1.06e-05
hsa05220: Chronic myeloid leukemia	16	8.15e-06	0.000566
hsa04110: Cell cycle	19	0.000112	0.00519
hsa04310: Wnt signaling pathway	20	0.00044	0.01516
hsa04350: TGF-beta signaling pathway	14	0.000706	0.01943
hsa04114: Oocyte meiosis	16	0.000757	0.01738
hsa05212: Pancreatic cancer	12	0.0015	0.02929
hsa05210: Colorectal cancer	13	0.00168	0.02882
hsa04115: p53 signaling pathway	11	0.00325	0.04901
hsa04360: Axon guidance	16	0.00381	0.05168
hsa05222: Small cell lung cancer	12	0.00517	0.0634
hsa05214: Glioma	10	0.00626	0.07015
hsa04120: Ubiquitin mediated proteolysis	16	0.0067	0.06938
hsa05223: Non-small cell lung cancer	9	0.00784	0.07519
hsa05215: Prostate cancer	12	0.008	0.07177
hsa04010: MAPK signaling pathway	25	0.00904	0.07583
hsa05221: Acute myeloid leukemia	9	0.01199	0.09395
hsa04722: Neurotrophin signaling pathway	14	0.01583	0.11591
hsa04012: ErbB signaling pathway	11	0.01816	0.12548
hsa04510: Focal adhesion	19	0.02311	0.14997
hsa05219: Bladder cancer	7	0.02406	0.14888
hsa04910: Insulin signaling pathway	14	0.0298	0.17398
hsa05211: Renal cell carcinoma	9	0.03392	0.18825
hsa05218: Melanoma	9	0.03651	0.1938
hsa04916: Melanogenesis	11	0.04025	0.2042
hsa04810: Regulation of actin cytoskeleton	19	0.04135	0.2021
