# Supplementary material for: Systematic Analysis of Small RNAs Associated with Human Mitochondria by Deep Sequencing: Detailed Analysis of Mitochondrial Associated miRNA
Source: PLoS One. 2012 Sep 11;7(9):e44873. doi: 10.1371/journal.pone.0044873 (PMC3439422; doi:10.1371/journal.pone.0044873)
Supplement: Table S9 — The GO term of predicted targets of putative novel miRNAs associated with mitochondria of HEK293. The targets of novel miRNAs associated with mitochondria of HEK293 were determined by StarBase and clustered into GO terms using the DAVID gene annotation tool. 1, 2, 3, 4, 5 same as table S5. (XLS) [file pone.0044873.s012.xls]

## Sheet: Sheet1
Cluster 1	Term 2	No. of target genes 3	P-Value 4	Benjamini 5
Cluster 1 ( ES : 8.07)	GO:0006350~transcription	133	1.17e-10	2.59e-07
	GO:0051252~regulation of RNA metabolic process	99	4.78e-05	0.007055
Cluster 2 ( ES : 4.62 )	GO:0010629~negative regulation of gene expression	42	1.69e-06	0.001252
	GO:0010605~negative regulation of macromolecule metabolic process	54	1.97e-06	0.001091
Cluster 3 ( ES : 3.62)	GO:0042981~regulation of apoptosis	54	2.71e-05	0.00546
Cluster 4 ( ES : 3.61)	GO:0006417~regulation of translation	17	4.46e-05	0.007042
Cluster 5 ( ES : 2.77 )	GO:0051254~positive regulation of RNA metabolic process	34	0.000459	0.045298
	GO:0045935~positive regulation of nucleic acid metabolism	40	0.000904	0.054227
Cluster 6 ( ES : 2.61)	GO:0016568~chromatin modification	23	0.000531	0.050008
Cluster 7 ( ES : 2.00 )	GO:0007049~cell cycle	44	0.00486	0.191083
Cluster 8 ( ES : 1.90 )	GO:0016310~phosphorylation	39	0.064638	0.68618
Cluster 9 ( ES : 1.68 )	GO:0046907~intracellular transport	43	0.000365	0.039726
	GO:0015031~protein transport	42	0.009569	0.307903
Cluster 10 ( ES : 1.65 )	GO:0001568~blood vessel development	17	0.01961	0.430881
Cluster 11 ( ES : 1.61 )	GO:0016570~histone modification	13	0.001818	0.091723
	GO:0016569~covalent chromatin modification	13	0.00239	0.109053
Cluster 12 ( ES : 1.59 )	GO:0051726~regulation of cell cycle	27	0.000242	0.03115
Cluster 13 ( ES : 1.39 )	GO:0030163~protein catabolic process	35	0.014118	0.380141
Cluster 14 ( ES : 1.15 )	GO:0043549~regulation of kinase activity	23	0.013162	0.368459
	GO:0019220~regulation of phosphate metabolic process	28	0.022043	0.449085
Cluster 15 ( ES : 1.14 )	GO:0016071~mRNA metabolic process	23	0.01909	0.430511
	GO:0000398~nuclear mRNA splicing, via spliceosome	12	0.026275	0.47403
Cluster 16 ( ES : 1.13 )	GO:0048259~regulation of receptor-mediated endocytosis	4	0.019525	0.433631
