# Supplementary material for: Systematic Analysis of Small RNAs Associated with Human Mitochondria by Deep Sequencing: Detailed Analysis of Mitochondrial Associated miRNA
Source: PLoS One. 2012 Sep 11;7(9):e44873. doi: 10.1371/journal.pone.0044873 (PMC3439422; doi:10.1371/journal.pone.0044873)
Supplement: Table S10 — KEGG pathways enriched for targets of putative novel miRNAs associated with mitochondria of HEK293. The targets of putative novel miRNAs associated with mitochondria of HEK293 were determined by StarBase and clustered into KEGG pathways using the DAVID gene annotation tool. 1, 2, 3, 4 same as table S6. (XLS) [file pone.0044873.s013.xls]

## Sheet: Sheet1
Term 1	No. of target genes 2	P-Value 3	Benjamini 4
hsa04722: Neurotrophin signaling pathway	12	0.00653	0.60831
hsa04110: Cell cycle	12	0.00693	0.39196
hsa04520: Adherens junction	9	0.00782	0.31216
hsa04070: Phosphatidylinositol signaling system	8	0.02031	0.51984
hsa04120: Ubiquitin mediated proteolysis	11	0.03245	0.61075
hsa05120: Epithelial cell signaling in Helicobacter pylori infection	7	0.04134	0.63436
hsa04144: Endocytosis	13	0.04288	0.59155
hsa05211: Renal cell carcinoma	7	0.0466	0.57384
